# Supplementary material for: A Case Series Report on the Effect of Tofacitinib on Joint Inflammation and Gut Microbiota Composition in Psoriatic Arthritis Patients Naive to Biologic Agents
Source: Microorganisms. 2024 Nov 21;12(12):2387. doi: 10.3390/microorganisms12122387 (PMC11676042; doi:10.3390/microorganisms12122387)
Supplement: Supplementary file 1 [file microorganisms-12-02387-s001.zip]

Archive with 1 entries (1 files):
- microorganisms-3321190-supplementary.pdf
